# Supplementary material for: Evidence of geoelectrical resistivity values on groundwater conditions in Wadi El Natrun and its vicinities, West Delta, Egypt (cases studies)
Source: Sci Rep. 2022 Jun 24;12:10745. doi: 10.1038/s41598-022-12644-0 (PMC9232657; doi:10.1038/s41598-022-12644-0)
Supplement: Supplementary file 1 — Supplementary Information. [file 41598_2022_12644_MOESM1_ESM.xlsx]

## Sheet: case1
ves1			ves2
AB/2	MN	VES1	VES2
1	0.5	32	2.5
1.5	0.5	25	2
2	0.5	20	1.7
3	1.5	13	1.4
4	1.5	11	1.3
5	1.5	8	1.2
7	1.5	6	1.1
10	5	5	1
15	5	2.5	0.99
20	5	1.9	0.92
30	15	1.5	0.8
40	15	1.4	0.9
50	15	1.5	1.1
70	15	1.6	1.3
100	50	2	1.9
150	50	3	2.4
200	50	4	2.6
300	150	6	2.8
400	150	6.2	3
500	150	6	4
700	150	5.9	6

## Sheet: case 2
ves1			ves2
AB/2	MN	VES1	VES2	VES3
1	0.5	50	49	50
1.5	0.5	70	60	65
2	0.5	79	70	70
3	1.5	100	60	80
4	1.5	80	75	60
5	1.5	80	55	70
7	1.5	75	60	60
10	5	70	40	50
15	5	65	30	30
20	5	35	18	25
30	15	12	11	20
40	15	13	13	19
50	15	15	18	18
70	15	20	21	20
100	50	25	20	23
150	50	23	18	22
200	50	25	17	21
300	150	20	16	20
400	150	9.5	20	19
500	150	8	14	13
700	150	7.2	11

## Sheet: Case3
ves1			ves2
AB/2	MN	VES9	VES10	VES23	VES25	VES24	VES22
1	0.5		18	71	28	329	44.7
1.5	0.5		17	39	39	274	55
2	0.5		13	27	47	231	71
3	1.5		10.5	15.6	53	174	89
4	1.5		10.3	6.7	49	116	63
5	1.5		8.5	5.6	47	91	67
7	1.5		7.7	5.6	39	56	60
10	5		4.6	4.6	32	25	45
15	5		8.4	4.3	23	11.8	35
20	5		9.3	5.4	11.3	7.4	23
30	15		13	6.9	5	6.2	15
40	15		21	9	7.4	7.6	11.9
50	15		20	11	8.9	8.1	12.2
70	15		23	13	11	10	13.7
100	50		15	15	13.5	11.6	12.3
150	50		9.9	15.6	15	11.8	16
200	50		10.8	14.8	17	9.8	17
300	150		16	15.8	16	16	13.5
400	150		18	15.8	13	16.7	9
500	150		8.5	14.3	17.7	12.2	7.6

## Sheet: case4
ves1			ves2
AB/2	MN	VES1	VES2
1	0.5	45	40
1.5	0.5	80	50
2	0.5	100	70
3	1.5	115	100
4	1.5	150	120
5	1.5	200	150
7	1.5	220	180
10	5	250	200
15	5	280	300
20	5	300	250
30	15	400	280
40	15	250	200
50	15	270	180
70	15	200	120
100	50	150	80
150	50	50	20
200	50	20	15
300	150	12	12
400	150	20	15
500	150	35	20
700	150	40	30
1000	150	50	40

## Sheet: Case5
ves1			ves2
AB/2	MN	VES1	VES2	VES3	ves4	ves5	ves6
1	0.5	100	25	80	75	90	255
1.5	0.5	110.3	34	89	70	62	400
2	0.5	147.5	35	88	80	63	650
3	1.5	200	43	90	100	95	550
4	1.5	221.4	50	99	120	100	350
5	1.5	255.8	55	112	120	110	300
7	1.5	230	55	120	115	100	250
10	5	210	55	100	115	110	220
15	5	159.9	60	78	100	150	210
20	5	120	70	70	100	200	200
30	15	80	99	70	110	190	185
40	15	75	120	66	125	210	200
50	15	60	180	75	135	200	195
70	15	50	200	120	140	180	300
100	50	55.5	220	150	140	100	280
150	50	64.6	178	140	100	78	200
200	50	68.7	120	143	88	100	230
300	150	65	110	123	48	120	200
400	150	55	100	100	29	125	150
500	150	45	108	70	20	100	100
700	150	30	65	40	13	50	50
1000	150	25	35	29	10	40	20
